# Supplementary material for: Carborane-Containing Iron Oxide@Gold Nanoparticles for Potential Application in Neutron Capture Therapy
Source: Nanomaterials (Basel). 2025 Aug 13;15(16):1243. doi: 10.3390/nano15161243 (PMC12388822; doi:10.3390/nano15161243)
Supplement: Supplementary file 1 [file nanomaterials-15-01243-s001.zip]

Archive with 1 entries (1 files):
- nanomaterials-3775804-supplementary.pdf
